# Supplementary material for: A Balanced Tissue Composition Reveals New Metabolic and Gene Expression Markers in Prostate Cancer
Source: PLoS One. 2016 Apr 21;11(4):e0153727. doi: 10.1371/journal.pone.0153727 (PMC4839647; doi:10.1371/journal.pone.0153727)
Supplement: S1 File — Sample histopathology and assignment to balanced and unbalanced datasets. (XLSX) [file pone.0153727.s001.xlsx]

## Sheet: metadata
sample_id	Tissue Type	Gleason score	Percentage Benign Epithel	Percentage Stroma	Percentage Cancer	Dataset
211_c2	Prostate Cancer	7	0	20	80	Unbalanced
211_c4	Prostate Cancer	7	0	50	50	Balanced
211_c7	Normal	0	60	40	0	Balanced
212_c1	Prostate Cancer	9	10	0	90	Unbalanced
212_c2	Prostate Cancer	7	0	30	70	Balanced
212_c4	Prostate Cancer	8	20	40	40	Balanced
212_c5	Prostate Cancer	7	10	70	20	Balanced
212_c6	Normal	0	80	20	0	Balanced
266_c2	Prostate Cancer	7	10	20	70	Unbalanced
266_c6	Prostate Cancer	6	10	30	60	Balanced
266_c7	Normal	0	40	60	0	Unbalanced
267_c3	Prostate Cancer	7	0	30	70	Balanced
267_c5	Prostate Cancer	7	0	20	80	Balanced
267_c7	Normal	0	50	50	0	Unbalanced
271_c1	Normal	0	60	40	0	Balanced
271_c4	Prostate Cancer	7	0	30	70	Balanced
271_c5	Prostate Cancer	6	40	40	20	Balanced
275_c1	Prostate Cancer	9	10	20	70	Unbalanced
275_c2	Prostate Cancer	8	0	50	50	Balanced
275_c4	Prostate Cancer	9	20	30	50	Balanced
275_c7	Prostate Cancer	9	10	20	70	Unbalanced
279_c4	Prostate Cancer	6	10	10	80	Unbalanced
279_c5	Prostate Cancer	6	10	10	80	Unbalanced
279_c7	Normal	0	50	50	0	Unbalanced
282_c3	Prostate Cancer	9	0	30	70	Balanced
282_c4	Prostate Cancer	8	0	30	70	Balanced
282_c5	Prostate Cancer	9	10	30	60	Balanced
282_c8	Prostate Cancer	7	0	20	80	Unbalanced
292_c6	Prostate Cancer	7	20	20	60	Unbalanced
292_c7	Prostate Cancer	7	0	40	60	Balanced
297_c1	Prostate Cancer	7	0	20	80	Balanced
297_c3	Prostate Cancer	8	20	10	70	Unbalanced
297_c4	Prostate Cancer	9	20	10	70	Unbalanced
297_c5	Prostate Cancer	7	10	20	70	Balanced
297_c9	Normal	0	60	40	0	Balanced
301_c2	Prostate Cancer	8	20	20	60	Balanced
301_c3	Prostate Cancer	9	10	10	80	Unbalanced
301_c5	Prostate Cancer	9	20	20	60	Balanced
301_c6	Prostate Cancer	9	5	5	90	Unbalanced
301_c8	Normal	0	50	50	0	Unbalanced
303_c2	Prostate Cancer	7	20	10	70	Unbalanced
303_c4	Prostate Cancer	7	20	20	60	Balanced
303_c6	Prostate Cancer	7	20	50	30	Balanced
303_c7	Normal	0	20	80	0	Unbalanced
307_c3	Normal	0	50	50	0	Unbalanced
307_c7	Prostate Cancer	7	10	40	50	Balanced
309_c2	Prostate Cancer	6	20	10	70	Unbalanced
309_c3	Prostate Cancer	7	20	10	70	Unbalanced
312_c2	Prostate Cancer	7	0	20	80	Balanced
312_c6	Prostate Cancer	7	0	50	50	Balanced
312_c8	Normal	0	10	90	0	Unbalanced
324_c1	Prostate Cancer	7	5	10	85	Unbalanced
324_c2	Prostate Cancer	7	5	15	80	Unbalanced
324_c5	Normal	0	10	90	0	Unbalanced
324_c6	Prostate Cancer	7	0	50	50	Balanced
324_c7	Normal	0	50	50	0	Balanced
329_c3	Normal	0	40	60	0	Unbalanced
329_c8	Prostate Cancer	7	30	20	50	Unbalanced
333_c2	Prostate Cancer	7	5	15	80	Unbalanced
333_c4	Prostate Cancer	6	0	20	80	Unbalanced
333_c6	Prostate Cancer	7	0	60	40	Balanced
333_c7	Normal	0	50	50	0	Balanced
342_c1	Prostate Cancer	8	0	20	80	Unbalanced
342_c5	Prostate Cancer	7	0	50	50	Balanced
342_c7	Prostate Cancer	6	30	20	50	Unbalanced
345_c1	Prostate Cancer	9	20	10	70	Unbalanced
345_c3	Prostate Cancer	8	10	20	70	Unbalanced
345_c4	Normal	0	20	80	0	Unbalanced
345_c5	Prostate Cancer	7	10	10	80	Unbalanced
346_c1	Prostate Cancer	9	20	50	30	Balanced
346_c4	Prostate Cancer	8	10	20	70	Unbalanced
346_c5	Normal	0	50	50	0	Balanced
349_c2	Prostate Cancer	7	20	20	60	Unbalanced
349_c5	Normal	0	50	50	0	Balanced
349_c6	Prostate Cancer	7	20	20	60	Unbalanced
350_c1	Prostate Cancer	6	10	10	80	Unbalanced
350_c3	Prostate Cancer	6	20	20	60	Unbalanced
350_c6	Prostate Cancer	6	10	10	80	Unbalanced
350_c7	Normal	0	40	60	0	Unbalanced
352_c1	Prostate Cancer	7	10	30	60	Balanced
352_c2	Prostate Cancer	7	20	30	50	Balanced
354_c5	Normal	0	5	95	0	Unbalanced
360_c2	Prostate Cancer	6	10	30	60	Balanced
360_c5	Normal	0	60	40	0	Balanced
362_c2	Prostate Cancer	7	0	50	50	Balanced
362_c5	Normal	0	30	70	0	Unbalanced
365_c5	Normal	0	50	50	0	Balanced
373_c1	Prostate Cancer	6	0	40	60	Balanced
373_c3	Prostate Cancer	6	5	5	90	Unbalanced
373_c6	Normal	0	10	90	0	Unbalanced
375_c1	Prostate Cancer	7	0	10	90	Unbalanced
375_c3	Normal	0	10	90	0	Unbalanced
375_c5	Prostate Cancer	8	30	50	20	Balanced
375_c6	Normal	0	20	80	0	Unbalanced
376_c3	Prostate Cancer	6	0	40	60	Balanced
376_c5	Normal	0	50	50	0	Balanced
379_c2	Normal	0	60	40	0	Balanced
379_c3	Prostate Cancer	7	30	30	40	Balanced
381_c4	Normal	0	50	50	0	Balanced
384_c1	Prostate Cancer	9	0	20	80	Unbalanced
384_c4	Prostate Cancer	9	10	10	80	Unbalanced
384_c8	Prostate Cancer	8	10	50	40	Balanced
387_c1	Prostate Cancer	6	20	20	60	Unbalanced
387_c3	Prostate Cancer	7	10	30	60	Balanced
387_c5	Prostate Cancer	6	10	20	70	Unbalanced
387_c7	Prostate Cancer	7	10	20	70	Unbalanced
387_c8	Prostate Cancer	6	50	40	10	Balanced
390_c1	Prostate Cancer	8	0	10	90	Unbalanced
390_c3	Normal	0	50	50	0	Balanced
390_c6	Normal	0	50	50	0	Balanced
393_c2	Prostate Cancer	8	0	10	90	Unbalanced
393_c3	Prostate Cancer	8	20	30	50	Balanced
393_c6	Prostate Cancer	8	10	20	70	Unbalanced
393_c7	Prostate Cancer	8	10	20	70	Unbalanced
393_c8	Prostate Cancer	7	5	15	80	Unbalanced
393_c9	Normal	0	20	80	0	Unbalanced
394_c2	Prostate Cancer	6	20	30	50	Balanced
394_c5	Prostate Cancer	6	30	40	30	Balanced
394_c6	Prostate Cancer	6	20	40	40	Balanced
396_c1	Prostate Cancer	6	30	40	30	Balanced
396_c2	Prostate Cancer	7	10	40	50	Balanced
396_c5	Normal	0	50	50	0	Balanced
396_c6	Prostate Cancer	9	20	40	40	Balanced
408_c1	Prostate Cancer	6	10	10	80	Unbalanced
408_c5	Prostate Cancer	6	0	50	50	Balanced
408_c6	Normal	0	50	50	0	Balanced
422_c1	Prostate Cancer	7	0	10	90	Unbalanced
422_c3	Prostate Cancer	6	20	10	70	Unbalanced
422_c4	Prostate Cancer	7	10	10	80	Unbalanced
