# Supplementary material for: A Balanced Tissue Composition Reveals New Metabolic and Gene Expression Markers in Prostate Cancer
Source: PLoS One. 2016 Apr 21;11(4):e0153727. doi: 10.1371/journal.pone.0153727 (PMC4839647; doi:10.1371/journal.pone.0153727)
Supplement: S2 File — Metabolite concentrations measured by HR-MAS for each sample. (XLSX) [file pone.0153727.s002.xlsx]

## Sheet: metabolite_concentrations
sample_id	Choline	Creatine	Spermine	Putrescine	Glycine	Glutamine	glutamate	Ethanolamine	Alanine	Valine	Taurine	Succinate	scyllo Inositol	Phosphoethanolamine	Phosphocholine	myo Inositol	Leucine	Lactate	Isoleucine	Glycerophosphocholine	Glycerophosphoethanolamine	Glucose	Citrate
211_c2	0.721596357	1.973873442	0.501558006	0.0	3.365292426	4.109539789	6.05105465	0.0	3.559443912	0.254662033	3.947746884	0.880153404	0.524209012	4.433125599	1.880033557	6.601150527	0.49508629	15.75862895	0.0	1.151965484	0.0	0.368887824	1.792988974
211_c4	0.579710145	2.484903382	0.446859903	0.012741546	2.955917874	3.8647343	5.132850242	0.0	3.200483092	0.347222222	4.619565217	0.827294686	0.377415459	4.981884058	1.479468599	7.850241546	0.507246377	17.81400966	0.164251208	1.156400966	0.0	0.0	2.867451691
211_c7	0.413974719	1.963784109	2.428772071	1.837379615	1.620686196	1.625200642	1.525882825	0.0	1.927668539	0.07809992	3.08788122	0.306530899	0.224819422	1.760634029	0.139044944	6.591091493	0.183737961	9.570626003	0.0	0.501103531	0.0	0.345355136	10.31957263
212_c1	0.893367303	2.348786884	0.668546393	0.0	3.472891438	3.248070527	5.815761982	0.0	2.461197339	0.197605748	4.318928023	0.479815154	0.565010447	4.088190773	1.254264029	11.24104554	0.492831102	13.01594747	0.084603659	0.536020382	0.373321039	0.0	4.558539783
212_c2	0.624337222	1.729851538	0.580593849	0.0	1.920731707	2.481442206	3.829533404	0.0	1.682131495	0.23621421	3.95281018	0.449363733	0.379772004	2.855249205	0.743637328	6.839872747	0.220307529	10.93584305	0.112539767	0.735683987	0.0	0.0	3.773860021
212_c4	0.626907839	1.876339547	2.016626616	0.261723063	1.89387543	2.248977073	3.476488926	0.0	1.661524972	0.201224264	5.304604793	0.372637527	0.383159057	2.222673248	0.390611807	8.329544717	0.220075339	12.01208028	0.147301422	0.539228421	0.330113009	0.547996363	7.702636877
212_c5	0.185170807	1.345108696	1.286878882	0.026785714	0.838509317	1.327639752	1.956521739	0.0	0.855978261	0.114712733	3.36568323	0.190411491	0.205551242	1.205357143	0.277173913	4.897127329	0.122864907	6.929347826	0.045186335	0.185170807	0.127523292	0.536296584	6.853649068
212_c6	0.455232768	2.00265332	3.53709371	2.030467949	1.548347705	2.303978472	2.586760538	0.0	1.729142797	0.196093138	3.982127781	0.363908069	0.356954411	1.08940632	0.157616233	8.807965989	0.217417687	9.688762588	0.0	0.423709522	0.365762377	1.233115238	11.44108424
266_c2	1.483236152	2.232345319	0.394780531	0.0	3.228660512	3.663143829	4.262431163	0.020525591	2.854105928	0.328858925	3.835438937	0.738621639	0.304138322	3.708090379	1.490727243	7.228903466	0.507146906	23.52202786	0.0	2.749230645	0.0	0.0	2.090763686
266_c6	0.962254213	2.204178371	1.564255618	0.155951545	2.038272472	2.218398876	3.123771067	0.0	1.834445225	0.282040028	2.844101124	0.39627809	0.154529494	2.332162921	0.540379213	6.446629213	0.390589888	17.34901685	0.0	1.166081461	0.0	0.0	8.451720506
266_c7	1.476923077	3.571153846	1.032692308	0.463846154	2.319230769	3.484615385	3.721153846	0.0	2.313461538	0.375576923	6.634615385	0.522115385	0.265384615	1945-03-01	0.680769231	10.78846154	0.657692308	22.84615385	0.103846154	0.773076923	0.0	0.347884615	6.126923077
267_c3	0.908564815	1.494984568	0.289351852	0.0	1.583719136	1.903935185	3.221450617	0.0	1.398533951	0.243055556	5.362654321	0.461033951	0.434027778	2.951388889	1.361882716	7.658179012	0.260416667	16.45447531	0.100694444	0.87962963	0.0	0.0	2.403549383
267_c5	2.1013477	2.371140985	1.512362359	0.0	2.568736067	2.37494089	4.635884618	0.84737891	2.386340607	0.387590353	7.827805175	0.62318449	0.53958657	2.534536918	0.505387421	9.30976829	0.459788556	21.24147132	0.181635479	1.018374654	0.0	0.0	9.685958927
267_c7	0.461672474	1.538908246	2.279326365	0.056329849	1.173054588	1.791521487	2.4970964	0.267711963	2.096399535	0.18844367	3.977932636	0.365853659	0.357142857	0.952380952	0.202380952	8.013937282	0.143437863	17.13124274	0.06126597	0.301974448	0.217479675	0.37746806	11.84698026
271_c1	0.22590482	2.314598569	0.310341376	0.0	1.625774035	1.885009075	2.759001495	0.0	1.025830086	0.204425346	8.665857044	0.374039129	0.282566193	3.777424865	1.199887898	9.406528586	0.235903886	14.18386003	0.095916965	0.422182779	0.0	1.496156515	2.829365291
271_c4	1.428343949	2.09593949	0.813535032	0.0	2.508917197	2.502707006	4.750796178	0.0	1.645700637	0.381926752	8.042197452	0.639649682	0.310509554	3.260350318	0.658280255	9.128980892	0.425398089	19.53105096	0.289394904	0.667595541	0.0	0.425398089	3.937261146
271_c5	1.36337576	1.639576883	1.151817452	0.0	1.930469556	2.612157436	4.40746474	0.0	1.751232657	0.525957459	4.730678821	0.619983373	0.308522532	2.294819975	0.755145626	8.785546382	0.402548446	20.09803922	0.293830983	1.624885334	0.0	0.0	7.818842449
275_c1	1.667471229	2.355371901	0.550320538	0.0	3.643121959	3.731173245	6.87900672	0.0	4.705240596	0.485382714	6.658878505	0.852996833	0.594346181	4.655711748	0.924538503	10.78628254	0.968564146	23.99397544	0.094655132	0.946551325	0.166747123	0.0	2.956872248
275_c2	0.886752137	1.458333333	0.388354701	0.0	2.895299145	4.102564103	6.196581197	0.0	4.129273504	0.401175214	6.677350427	0.63034188	0.41025641	4.118589744	0.673076923	8.547008547	0.93482906	26.70940171	0.078525641	0.913461538	0.30715812	0.503739316	1.86965812
275_c4	0.412824103	1.705615373	0.287890493	0.0	1.908406161	3.480034764	5.323258172	0.0	2.516778523	0.394717783	8.727246391	0.564917194	0.785814302	4.924919125	1.455748153	10.35681522	0.572159722	22.05349814	0.181063203	0.637342475	0.4635218	0.133624644	1.734585486
275_c7	1.359649123	2.540726817	0.755012531	0.416666667	2.832080201	4.69924812	9.335839599	0.0	3.477443609	1.303258145	7.42481203	0.755012531	0.595238095	3.352130326	0.570175439	11.12155388	2.252506266	17.3245614	0.629699248	1.074561404	1.300125313	0.0	2.95112782
279_c4	1.303571429	1.485714286	1.689285714	0.0	2.678571429	3.178571429	7.785714286	0.460714286	2.596428571	0.425	3.032142857	0.942857143	0.315357143	2.178571429	0.664285714	6.392857143	0.635714286	21.78571429	0.278214286	0.975	0.0	0.0	7.711785714
279_c5	1.987057172	1.746471774	1.755382344	0.0	4.009756624	3.524130544	8.866017425	0.413004932	2.833561348	0.646016345	4.281529018	1.096000144	0.412559404	2.321203557	0.0	8.153171803	0.81531718	28.69203629	0.463349654	2.062797019	0.0	0.0	6.885643181
279_c7	2.861352357	5.506753593	13.40696545	0.307730348	3.518203685	3.455217941	8.584057072	4.193050939	4.319022426	0.838610188	14.66668032	0.896197153	1.196729131	1.736606934	0.751329943	30.95299405	0.953784119	26.90391053	0.55787373	0.883600005	1.052761716	6.08262325	39.59103891
282_c3	1.656657014	1.601244035	0.458590177	0.0	3.171915391	2.69421729	6.305614933	0.269421729	1.968116176	0.340121048	2.464922201	0.456679385	0.424195914	1.968116176	1.324179136	9.076263919	0.450947007	12.68766156	0.171398079	0.324834709	0.171589158	0.0	2.690395705
282_c4	3.382284921	2.220166512	0.58973173	0.0	5.348057354	3.700277521	9.395235893	0.737164662	2.613320999	0.560823312	2.489014801	0.546369103	0.711147086	2.772317299	1.70559667	14.5120259	0.690911193	17.72086031	0.312210916	0.372918594	0.0	0.0	3.171253469
282_c5	2.06182732	2.032889393	0.390662019	0.0	4.051309822	3.496666215	7.716780613	0.737917146	2.189636499	0.48953327	3.906620185	0.667983822	0.407542476	2.917907669	1.121344683	9.718320585	0.528117173	15.69882556	0.299025249	0.0	0.364135585	0.0	2.335290733
282_c8	1.944863848	1.97049163	1.304169316	0.0	3.815691884	3.189235007	7.517482517	0.401501907	2.784885569	0.495470439	4.299772197	0.649237127	0.49831797	2.705154694	1.161792753	10.56434096	0.518250689	18.59437911	0.244318182	0.390111782	0.0	0.0	6.384165077
292_c6	0.689339138	1.20873703	1.965095251	0.114650502	1.191982259	1.859779549	3.231277209	0.0	1.048369939	0.241747406	2.56108638	0.330308337	0.187414078	1.931585709	0.404508036	5.792363589	0.272863409	12.47033649	0.1795154	0.121591765	0.332701876	0.0	9.476019607
292_c7	0.45045045	1.653357903	1.31040131	0.187346437	1.74037674	2.56961507	4.023341523	0.0	1.254095004	0.300982801	2.902334152	0.421273546	0.229832105	2.339271089	0.522113022	6.859131859	0.418202293	16.84070434	0.235462735	0.475020475	0.330671581	0.0	7.765151515
297_c1	2.258282348	3.635934652	2.271625228	0.0	3.175605311	5.17036579	6.938297318	0.0	4.536579016	0.540386618	6.538010935	1.48773106	0.433643582	4.002863838	1.027401718	13.47630825	0.49368654	27.75318927	0.191803892	2.074817756	0.0	0.633786774	12.27211338
297_c3	2.291357087	3.085064285	3.19372658	0.358113128	3.420500065	5.7165816	7.275649309	0.0	4.771692079	0.486618103	7.842583021	1.502374338	0.267876179	2.919708619	0.317482879	12.75600853	0.340632672	32.50419951	0.180473898	2.154348107	0.0	0.168190335	15.44894366
297_c4	0.978660515	2.081681205	0.58395213	0.077319588	3.017086007	3.893014202	6.109869512	0.0	2.789993512	0.434179223	5.947660587	0.68668445	0.231958763	3.974118665	1.200346046	9.029630164	0.562324274	22.49297095	0.320092279	0.827265518	0.388220027	0.121115997	5.050104535
297_c5	3.643538041	4.086424244	1.127761775	0.081271901	6.255196888	7.89889826	10.27313357	0.0	6.620463859	0.739665617	9.679574746	1.237341866	0.380790818	4.136648453	1.041010869	14.0627784	1.018181683	33.83285324	0.364810388	2.844516541	0.0	0.0	7.45144622
297_c9	0.445107218	3.071579583	1.997885835	2.116807611	1.280957415	2.524539414	3.064784053	0.176344005	2.337662338	0.227650257	6.081999396	0.67615524	0.136590154	1.457641196	0.363560858	10.26125038	0.236824222	16.27529447	0.096836303	0.428118393	0.920794322	3.97538508	15.75203866
301_c2	1.484114319	2.887440157	1.624746119	0.924579283	3.650442478	2.92933048	8.826889598	0.0	2.630113884	0.936547947	6.493000145	0.936547947	0.35606775	3.800050776	1.813252575	11.99858552	2.648066879	24.59560424	0.329138256	1.873095894	0.0	0.0	3.662411142
301_c3	1.923811951	3.631035801	1.3823417	0.94598038	3.981398904	3.503631036	9.077589502	0.0	2.968531023	0.796279781	9.173143076	0.888648235	0.465027392	5.382851319	1.904701236	14.26933367	2.420690534	32.48821506	0.250031851	2.191361957	0.0	0.0	3.943177475
301_c5	1.828207575	2.74983485	2.573032883	1.369274809	4.965502055	3.129770992	8.238219319	0.748587052	4.175535819	0.963006459	9.065802995	0.631972989	0.50031195	4.852649736	0.744825308	15.19744568	2.140432325	33.74284351	0.440124046	1.542315032	0.0	1.51222108	9.396836465
301_c6	1.621334877	2.774723508	1.117139275	0.566808128	4.74537037	3.98742927	9.754372428	0.0	3.65788966	0.87657536	7.381687243	1.594971708	0.668965406	6.129436728	2.6132491	17.07015175	2.718701775	39.21521348	0.251438722	2.313368056	0.0	0.186189879	1.98053305
301_c8	0.555280761	2.462549463	1.924168551	0.907763331	1.694813454	2.025567647	3.573110985	0.0	1.895197381	0.313854343	5.770091389	0.441810345	0.253497739	2.300793763	0.364553891	9.488058225	0.357311099	16.53770963	0.168274213	0.671165442	0.429739024	0.523895327	8.408882137
303_c2	0.76691682	2.122463525	2.779012242	0.984823076	2.428098273	3.254444072	3.820434345	0.376383532	1.893237464	0.447132316	4.839216837	0.721637599	0.500901392	1.165939963	0.469771927	8.291757505	0.582969982	20.51714741	0.33110431	0.390533289	0.565990273	0.0	10.33781234
303_c4	0.828257415	1.823358051	2.022974047	0.896782309	2.094478284	3.307070975	4.677568856	0.0	1.57309322	0.467756886	3.78376589	0.661414195	0.51840572	2.112354343	0.207362288	6.852489407	0.902740996	17.19081038	0.408170021	0.759732521	0.028810249	0.0	6.909096928
303_c6	1.278003569	2.877180809	2.252676447	0.55759318	3.077914354	2.520321174	4.505352895	1.023741079	2.431106265	0.584357653	6.802636796	0.611122125	0.65572958	2.520321174	0.653499207	11.59793814	0.827468279	19.33733148	0.466147898	0.206309477	0.0	1.04158406	9.911776368
303_c7	0.0	0.0	0.68175479	0.0	12.37849137	7.370828952	0.0	7.164520762	7.924110005	4.651311908	0.0	4.154296725	4.473136654	0.0	0.0	0.0	0.0	0.0	0.0	0.0	0.0	0.0	0.0
307_c3	0.240168539	2.68449255	0.670035418	0.496000244	1.740351734	2.388632755	3.150036639	0.0	1.7055447	0.171859734	5.69965193	0.465544089	0.412898449	2.897685638	0.600421348	8.788776258	0.214063263	15.75018319	0.084407059	0.332407181	0.154456216	1.353123473	4.617153151
307_c7	0.246	1.657	0.296	0.057	1.978	2.816	3.778	0.0	1.122	0.326	4.505	0.429	0.38	2.699	0.514	7.157	0.427	15.089	0.26	0.434	0.251	0.078	1.564
309_c2	1.676587302	3.131510417	2.373821925	0.0	3.18390377	4.513888889	6.811135913	0.0	3.220176091	0.365141369	7.093253968	0.922929067	0.87859623	4.513888889	1.068018353	13.62227183	0.584387401	27.44605655	0.002055432	1.805555556	0.0	0.265593998	11.4781746
309_c3	1.726318845	3.514847379	2.846093232	0.0	2.777662575	4.012524884	7.651791639	0.0	3.452637691	0.466572661	5.754396151	1.088669542	0.874046118	4.603516921	0.796284008	12.97071997	0.497677505	31.10484406	0.074962674	2.472835103	0.0	0.0	11.57722296
312_c2	0.96120108	3.339237517	0.297410594	0.0	3.588900135	2.630819838	6.865721997	0.0	2.356190958	0.275253036	8.519736842	0.592948718	0.236555331	3.744939271	0.324561404	13.29453441	0.830128205	26.86993927	0.191303981	0.836369771	1.613444669	0.880060729	1.991059379
312_c6	0.453054617	2.718327703	0.657939189	0.0	1.359163851	2.781813063	4.703688063	0.0	1.893018018	0.268081363	5.886824324	0.369369369	0.395340653	2.164273649	0.46459741	9.378519144	0.328969595	17.05447635	0.181798986	0.657939189	0.0	0.499225788	3.09058277
312_c8	0.667322835	2.622047244	0.76476378	0.0	3.336614173	1.981299213	4.281496063	0.129035433	1.777559055	0.658464567	5.757874016	0.086515748	0.413385827	2.586614173	0.22234252	10.33464567	1.119094488	18.39566929	0.413385827	0.28730315	0.472440945	2.276574803	3.906200787
324_c1	1.228796766	1.351044129	0.427865769	0.0	2.107713149	2.740027094	5.754056897	0.188218784	2.023404623	0.295079841	2.718949963	0.45526604	0.655498789	2.782181357	1.098118551	5.606516977	0.636529371	14.31137228	0.124565847	1.393198392	0.0	0.0	1.831602727
324_c2	1.229222973	1.797297297	0.693243243	0.0	2.506587838	2.756925676	4.814189189	0.023364865	2.082939189	0.254189189	1985-02-01	0.491047297	0.590540541	2.715202703	0.895439189	6.194256757	0.439695946	15.69425676	0.13222973	0.978885135	0.584121622	0.0	3.308952703
324_c5	0.449830024	2.426006367	0.676667386	0.0	1.52634632	1.584016836	2.479832182	0.378703054	1.376402979	0.293735161	6.189968703	0.345254155	0.615152169	3.710136521	0.853523635	10.99584502	0.29142834	16.07085042	0.0	0.449830024	0.0	2.214547809	6.497544787
324_c6	0.650277557	2.010309278	0.51149881	0.0	1.978588422	1.85963521	3.160190325	0.0	2.164948454	0.241078509	3.564631245	0.47184774	0.630452022	3.691514671	0.852498017	8.604282316	0.374306106	15.62252181	0.082870738	1.046788263	0.0	0.0	2.958762887
324_c7	0.664232975	2.838761037	2.167106465	1.859110169	1.729232214	1.580800264	2.501078352	0.0	1.988988125	0.184426697	5.714630062	0.408187862	0.604860195	1.56224627	0.215226327	13.09911956	0.217081726	13.80417132	0.08980133	0.50095783	0.671654572	0.916567289	11.60737846
329_c3	0.430980469	3.521835938	1.8065625	0.869648438	1.97953125	2.82515625	3.1134375	0.0	1.840195313	0.22678125	6.966796875	0.494882813	0.55734375	2.618554688	0.396386719	10.66640625	0.294527344	19.17070313	0.0	0.509296875	0.201316406	0.759140625	11.01714844
329_c8	2.313668071	3.472426954	0.527408529	0.159762437	5.928533825	4.696630692	8.084364306	2.198177152	3.152902079	0.573604896	4.234667018	1.089464333	0.658298236	4.427151882	1.166458278	9.508752303	0.696795209	28.41076599	0.631350355	0.0	1.412838905	0.0	2.586996578
333_c2	1.448511428	2.748376486	1.018385764	0.0	2.254997048	2.824281015	5.344943915	0.0	2.707261533	0.480728683	4.554271738	0.765370667	0.540819769	4.269629755	1.287214304	11.35405246	0.594585477	15.87669731	0.284958253	1.07531416	0.0	0.0	5.275364763
333_c4	1.506593015	3.525258375	1.02414469	0.0	2.907385959	3.22055417	6.728884533	0.0	2.788889879	0.444360299	5.755523877	0.880256593	0.584016393	5.205363507	1.963649323	14.60040984	0.613640413	22.00641483	0.246302566	1.235744833	0.837936565	0.0	6.439838738
333_c6	1.05164496	2.962598634	1.206754836	0.0	2.602743721	2.497269006	5.770087392	0.0	2.568619549	0.390876888	6.669724673	0.716607628	0.552191159	4.218988631	1.166426268	12.87411972	0.70109664	22.73910784	0.28788393	0.620439504	0.511862591	0.850002121	4.647091889
333_c7	0.611246004	1.973045242	3.667476027	0.0	1.978731252	2.07539341	3.383175559	0.0	2.200485616	0.361061593	5.941879764	0.73633821	0.309887509	1.64894271	0.0	9.410345463	0.239380993	17.2854684	0.0	0.597030981	0.0	0.901232481	16.74529752
342_c1	2.882454777	2.219686263	1.054939231	0.0	4.706048615	5.529607123	11.9612069	0.083140192	3.251095252	0.780419729	6.980638779	1.04317411	1.000035331	4.039358395	1.905949689	12.03964104	0.827480215	25.41266252	0.439231204	1.392206049	0.913757773	0.0	6.01982052
342_c5	1.034366097	1.647079772	1.416488604	0.0	3.590633903	3.491809117	7.741274929	0.0	2.131321225	0.517183048	5.633012821	0.751068376	0.632478632	3.294159544	0.991542023	9.388354701	0.714832621	20.85202991	0.329415954	0.550124644	0.665420228	0.131436966	7.359811254
342_c7	2.727913534	2.668211722	3.715289645	0.099196856	3.921949761	4.206681476	7.990857826	0.238807245	3.747436774	0.569463431	7.577537594	1.047077922	1.125149522	3.788768797	1.671650718	13.77734108	0.629165243	30.76939508	0.135017943	1.400696343	0.0	0.0	18.82903281
345_c1	1.327787904	2.21828039	1.796886624	0.122972772	2.605220577	2.369346079	4.478965184	0.0	3.339346823	0.495601473	3.895904627	1.023006249	0.278278902	2.141422407	0.874590835	6.91721842	0.649317438	28.35794525	0.265027526	1.060110103	0.553907529	0.0	5.515222809
345_c3	0.891993002	2.203599613	1.203562388	0.0	1.698555688	2.050327576	3.115693865	0.0	2.110631328	0.199253648	4.522781418	0.537708457	0.339208606	2.241289458	0.696005807	6.708792436	0.249758041	11.83461138	0.089701831	1.434726772	0.0	0.0	5.618299583
345_c4	0.357706047	2.325089306	0.47537251	0.0	1.428470859	1.348457664	2.423929135	0.0	0.969571654	0.154378399	5.789189972	0.272986194	0.388299327	2.207422843	0.425952596	8.824984713	0.170616371	11.36658031	0.112253806	0.149907074	0.416539278	0.468312522	3.523169231
345_c5	0.991409537	2.319424965	1.146563815	0.0	2.019635344	1.92759467	3.418653576	0.173562412	2.251051893	0.299789621	4.154978962	0.607468443	0.389200561	2.329943899	0.809957924	6.258765778	0.341865358	21.98457223	0.155943198	1.16497195	0.0	0.0	5.558467742
346_c1	1.085714286	2.314285714	1.204761905	0.111904762	1.847619048	2.738095238	4.247619048	0.076666667	1.747619048	0.239047619	6.476190476	0.59047619	0.349047619	1.347619048	0.375714286	11.28571429	0.297142857	17.66666667	0.141428571	0.458095238	0.738095238	0.41	6.861904762
346_c4	0.483732877	1.855736301	1.431934932	0.434503425	1.198630137	1.997003425	2.718321918	0.0	1.543236301	0.177868151	4.023972603	0.532962329	0.237585616	1.279965753	0.162457192	8.797089041	0.193921233	12.54280822	0.071917808	0.53510274	0.584332192	0.271832192	8.253424658
346_c5	0.461538462	3.260869565	3.110367893	1.698160535	1.191471572	2.074414716	2.300167224	0.56187291	1.755852843	0.20041806	5.443143813	0.47909699	0.323578595	0.692307692	0.198913043	10.61036789	0.138712375	12.34113712	0.060451505	0.248327759	0.338628763	0.980769231	13.6743311
349_c2	0.435406699	2.308213716	0.78708134	0.206539075	1.384370016	2.185406699	2.779904306	0.0	1.384370016	0.205143541	4.074960128	0.485645933	0.318181818	1.816985646	0.625199362	7.061403509	0.231658692	15.32296651	0.064194577	0.88476874	0.0	0.034330144	4.362440191
349_c5	0.694076899	2.967777086	1.214634573	0.412856087	1.579623288	2.345501245	2.617746926	0.0	1.564664734	0.245918625	6.073172867	0.451748327	0.344046739	1.657407768	0.262073864	8.556292808	0.154372276	11.57792069	0.196854569	0.469698591	0.610308998	0.595350444	7.123263348
349_c6	0.71624652	3.085369626	1.022028689	0.388425998	1.526156047	3.553684658	4.325027065	0.473824621	1.663895762	0.201650943	4.132191463	0.586771188	0.402199969	2.630828565	1.082634163	8.870437674	0.210741765	14.1320948	0.0	0.983461568	0.0	1.556458784	8.23325375
350_c1	0.566015158	1.919949142	10.67710411	0.136358197	2.637116075	1.591917631	5.435031911	0.0	2.421644396	0.575663143	3.31247507	0.68500698	0.321599521	1.370013961	0.508127244	7.010869565	0.38270343	22.70492621	0.414863383	0.508127244	1.456845832	0.0	27.58359095
350_c3	0.412539424	1.321949537	3.054159275	0.220172975	1.677508378	1.684346048	3.510003942	0.230201557	1.588618667	0.421656318	3.737926276	0.426214764	0.314532821	1.522521191	0.041481865	5.812019515	0.330487384	16.52436921	0.309974374	0.485474571	0.421656318	0.0	9.663906958
350_c6	0.955008489	1.747028862	2.826825127	0.201443124	1.94057725	2.057724958	4.405772496	0.130645161	2.075551783	0.4762309	4.049235993	0.601018676	0.44057725	1.815789474	0.179286927	9.830220713	0.359083192	23.27674024	0.165789474	1.405772496	0.0	0.0	11.58488964
350_c7	0.575196054	2.902858588	1.569693903	0.628952694	1.553566911	2.080381988	2.677080698	0.0	1.575069567	0.197824437	4.026372375	0.385435113	0.372533519	1.730963825	0.298349355	8.117252719	0.162882621	14.62180622	0.108050847	0.303187453	0.175246648	0.215564129	7.955982798
352_c1	0.437685155	1.644173799	0.313610928	0.0	1.613726136	2.374917709	3.166556945	0.0	1.19507077	0.221887344	3.695585089	0.46432686	0.521416228	2.591857307	0.829698815	6.279830481	0.369177913	8.86788183	0.119126481	0.437685155	0.090581797	0.041865537	2.489477041
352_c2	0.576854915	2.323369565	0.380139414	0.0	1.621573724	2.642367675	4.200141777	0.0	1.430174858	0.276465028	4.731805293	0.534321834	0.656604442	2.870982987	0.930411153	8.054702268	0.295073251	12.83967391	0.180765595	0.640654537	0.0	0.0	3.429681593
354_c5	0.090894466	3.446750322	0.141972329	0.0	1.379504505	2.513674389	3.531209781	0.0	1.512226512	0.189430502	6.274131274	0.299629987	0.11703668	2.308558559	0.599259974	8.325289575	0.319337194	9.893822394	0.116634492	0.49469112	0.227236165	1.866151866	0.748069498
360_c2	1.234707548	2.565530054	9.870266923	0.931575755	2.591407158	2.269791719	5.80386482	0.0	4.21427127	0.330857262	3.449048329	0.883518275	0.536025732	1.463904757	0.961149588	10.12903797	0.484271523	19.62963197	0.0	1.530445882	0.0	0.10387809	26.42422021
360_c5	1.12910828	3.169490446	2.712038217	0.0	2.450636943	2.080318471	4.610828025	0.0	2.091210191	0.309324841	7.478980892	0.370318471	0.533694268	2.218280255	0.602675159	9.294267516	0.304605096	12.52547771	0.155751592	0.900382166	0.0	1.444968153	10.43426752
362_c2	0.875826332	1.605150806	0.697476243	0.0	1.783500895	2.245300234	5.159413304	0.0	2.086059083	0.274850227	4.331359317	0.340776064	0.414026994	2.719838865	0.328036772	9.936647845	0.321667126	22.16636827	0.107965501	0.675182482	0.0	0.021656797	4.345691021
362_c5	0.50805359	0.998325305	1.450493	0.0	1.526701039	1.397147373	2.61647599	0.391201264	1.501298359	0.206269758	4.064428722	0.274348939	0.253518742	1.440331928	0.150891916	6.655502032	0.345476441	14.04768177	0.088401325	0.304832154	0.401362336	0.762080385	8.484494957
365_c5	0.44359976	2.197986779	3.211929087	1.360817308	1.477554087	1.454206731	1.731039663	0.0	1.784405048	0.084050481	3.735576923	0.43359375	0.237475962	1.160697115	0.044359976	7.204326923	0.033686899	10.70643029	0.0	0.416917067	0.0	0.613701923	12.16730769
373_c1	2.232100324	2.881097561	1.18920303	0.055146008	3.432557641	3.458817645	5.889743712	0.0	2.622248952	0.350008337	8.365686928	0.926602992	1.616865949	4.351657774	1.256728754	11.17925877	0.401402915	26.41006098	0.0	3.064917588	0.0	0.0	6.178603754
373_c3	1.667897727	2.372301136	3.157670455	0.0	1.983664773	2.887784091	5.019886364	0.639630682	2.472159091	0.310369318	5.451704545	0.639630682	1.195596591	3.157670455	0.906818182	10.36363636	0.372443182	21.99573864	0.0	1.087642045	0.645028409	0.0	14.81676136
373_c6	0.502028398	2.607505071	0.842799189	0.0	1.420892495	1.551724138	3.407707911	0.0	0.952332657	0.156693712	8.45841785	0.287221095	0.99188641	3.009127789	0.739350913	10.52738337	0.257099391	11.07505071	0.115618661	0.24188641	0.237322515	1.213995943	5.664097363
375_c1	1.809464893	3.798716363	3.694324157	0.577056913	2.934580885	4.535261367	7.423445716	0.0	3.479740179	0.575317043	6.959480359	1.264305599	0.637952366	3.694324157	1.461490875	16.52876585	0.632152799	25.63408599	0.177466749	2.46481596	0.0	0.0	24.03340551
375_c3	0.300613866	3.061807896	1.297093163	0.354056331	1.825950891	2.215635532	3.145311748	0.0	1.32492778	0.134162855	5.900938854	0.304510713	0.296160327	2.043060905	0.424756259	10.74416225	0.126369162	10.35447761	0.074040082	0.205976168	0.105771545	0.606794656	7.760291286
375_c5	1.426086542	2.702773542	2.236465879	0.008330156	1.996521159	2.480937857	4.26467785	0.0	1.865230652	0.373498856	7.153069005	0.488943957	0.525162028	2.720882577	0.446387724	14.71359131	0.382553374	15.57377049	0.23994472	0.728888677	0.0	1.344595883	10.69338544
375_c6	0.238929766	2.633946488	0.943645485	0.0	1.397993311	1.88729097	2.691137124	0.0	1.23277592	0.212876254	4.892976589	0.355852843	0.278645485	2.471906355	0.673578595	8.006688963	0.362207358	11.88294314	0.123277592	0.300886288	0.244331104	0.343143813	4.565401338
376_c3	1.729015897	2.578010652	6.00783664	0.665657017	2.451084526	2.561087169	5.866807611	0.0	3.525725728	0.380778379	11.16949911	0.764377338	0.211261486	4.823192796	1.012588429	11.31052813	0.637451212	28.48786388	0.162183383	1.060538299	0.363854895	1.128232233	13.22006119
376_c5	0.323601218	1.992618336	1.239408605	0.510110294	2.136086857	2.339333927	3.610624426	0.0	2.06036736	0.226361443	6.934311811	0.462287454	0.280560662	4.304055607	0.964427275	12.51364315	0.402508904	17.89371266	0.0	0.506125057	0.0	1.187600528	8.193646599
379_c2	0.420851935	2.26469494	4.534040179	1.509021577	1.104445685	1.534598214	2.32514881	0.0	1.390438988	0.241815476	3.278459821	0.297619048	0.18577939	0.62546503	0.072544643	8.138020833	0.176013765	9.068080357	0.070684524	0.299944196	0.239490327	1.253255208	18.60119048
379_c3	1.129770992	2.577290076	3.965061656	0.0	1.504550793	2.436068702	4.453904874	0.0	2.379036994	0.431811509	7.061068702	0.697959483	0.323179683	2.186215502	0.323179683	9.939812096	0.209387845	19.90678215	0.176255138	1.276423958	0.0	0.347621844	14.67615972
381_c4	1.565629172	4.082526702	3.797146195	0.0	2.045226969	1.533920227	2.810205274	1.086031375	2.164135514	0.198180908	11.09813084	0.354347463	0.864068758	3.087658545	0.263580607	15.85447263	0.475634179	16.88501335	0.0	0.622288051	0.0	0.788760013	15.497747
384_c1	1.520933125	1.917142594	0.033166567	0.0	3.88540899	2.85015199	5.546932572	0.591758014	2.287790162	0.586645634	6.901713338	0.400682802	0.690171334	2.562580601	1.290876013	11.11942704	0.72212371	37.44818534	0.063521325	0.734904661	0.773247513	0.0	1.357145242
384_c4	1.874071406	1.492503714	0.479492144	0.0	2.762144883	2.748638062	6.888478682	0.0	2.056413489	0.35455405	3.478006393	0.438971681	0.678717752	2.880329566	1.404709378	12.66264464	0.56728648	26.20323263	0.0	1.647832155	0.0	0.0	1.575908334
384_c8	0.448289169	1.430569848	0.325009648	0.0	2.534811551	2.617217649	3.856605351	0.0	2.076633651	0.279851106	4.054379985	0.306880306	0.5933239	3.658830718	1.054798045	11.66870337	0.339513121	24.78775405	0.0	0.800987265	0.0	0.0	1.78293832
387_c1	0.89928092	1.676174497	1.271764142	0.083808725	2.221596357	2.13379674	3.432166826	0.113341323	1.87571908	0.262334612	3.990891659	0.516155321	0.635882071	1.979482263	0.292665388	10.24328859	0.279362416	16.1232023	0.151387824	0.598633749	0.726342282	0.13888303	7.348561841
387_c3	0.842774699	1.581134834	1.538871796	0.146428996	1.732784558	1.946585809	2.431367716	0.5171007	1.78250578	0.201370946	2.883830829	0.464893418	0.614057082	1.879462161	0.345562487	10.44145645	0.011684487	13.82249949	0.07532765	0.817914089	0.715985585	1.307668117	8.502328823
387_c5	0.714518969	1.250993866	0.90661915	0.0	1.64456497	1.47589164	3.092344389	0.0	1.454807474	0.177341265	2.483246252	0.370144253	0.506019991	1.499318492	0.431054066	7.660580418	0.248324625	13.61100068	0.059504203	0.845709337	0.845709337	0.482593139	4.420646865
387_c7	0.662481618	0.951893382	1.492279412	0.179073529	1.546544118	1.562371324	2.713235294	0.0	1.261654412	0.154428309	1.930919118	0.298455882	0.368547794	1.031029412	0.169803309	7.031801471	0.204397059	8.863235294	0.108755515	0.698658088	0.872757353	0.066022059	7.06865625
387_c8	0.524056665	1.702408931	4.868455412	0.731818775	0.942681812	1.448132916	1.93187753	0.0	1.683803369	0.103881055	2.955183444	0.406221439	0.527157592	1.227967098	0.190396919	8.558558559	0.205281368	10.72920747	0.0	0.452735344	0.0	0.979892936	16.46902337
390_c1	0.897344843	1.327578671	0.543323864	0.0	1.738144668	2.453562063	4.105659965	0.0	1.829108392	0.197907561	2.655157343	0.371230332	0.339270105	1.295618444	0.558074738	4.007320804	0.255681818	12.26781031	0.026797421	0.97847465	0.0	0.0	5.189849213
390_c3	0.771128598	2.553690983	4.303973568	2.754543083	1.248152335	2.557277628	4.519172246	0.971980697	2.309799148	0.217350665	5.379966959	0.627662812	0.667115903	0.867968003	0.337503261	11.9793931	0.230262586	16.31923311	0.147769759	0.412464134	0.69580906	0.692222415	19.43961395
390_c6	0.170175852	0.847731739	1.099533246	0.524586472	0.543471585	0.694552489	1.231729037	0.0	0.619012037	0.066937234	1.66398829	0.1504514	0.208365747	0.732322715	0.107225475	3.23145267	0.055396331	4.448493285	0.063370046	0.226621356	0.157375942	0.239211431	4.431706518
393_c2	0.623	0.945	1.573	1.723	4.416	5.029	9.445	0.0	1.558	2.622	1.772	0.736	0.365	0.782	0.883	6.011	3.027	31.279	0.0	0.097	4.232	0.0	6.854
393_c3	0.657827789	1.342074364	1.717221135	0.109637965	1.215264188	2.853228963	4.834637965	0.220596869	1.532289628	0.760861057	4.332681018	0.546868885	0.351369863	1.027690802	0.0	9.880626223	0.554794521	15.63992172	0.324951076	0.467612524	0.361937378	0.995988258	8.324559687
393_c6	1.918922811	2.037010369	1.805052666	0.0	2.484056122	4.259586899	7.549168861	0.843482554	2.193054641	0.607307439	8.814392693	0.936265635	0.442828341	3.120885451	0.708525346	15.26703423	0.691655695	28.84710336	0.493437294	0.331488644	0.82239549	1.142918861	11.16349161
393_c7	0.89972285	1.275287742	0.654789225	0.0	1.796179918	2.759585511	5.911064821	0.194314009	1.549613402	0.3918938	3.282110578	0.58620781	0.241667844	2.922874594	0.35270442	7.429653298	0.434348962	15.72473874	0.318413713	0.702143059	0.0	0.0	4.040425081
393_c8	1.220450301	2.137498939	2.281215517	0.0	2.087312198	3.330574654	7.55082336	1.329948646	1.918502249	0.479055258	4.10618793	0.691208302	0.278308293	3.148077413	0.572585095	9.877663186	0.460805534	22.17341482	0.390087853	0.406056362	0.0	0.075508234	11.82582124
393_c9	0.265673658	1.547158362	2.344179337	0.216780775	0.738974629	2.321853819	3.773012456	0.17815763	0.928741528	0.221692389	5.157194541	0.346045521	0.169227423	0.94436939	0.126139174	8.416720095	0.39516166	7.166491116	0.146008884	0.148911202	0.444277798	1.116275875	11.33689778
394_c2	0.830965909	2.553389498	1.228938088	0.186569357	2.120395768	2.39101685	3.85237069	0.145817006	2.059903997	0.21999902	5.062206113	0.588998824	0.157915361	1.741526254	0.426626176	8.277821317	0.324745298	19.13450235	0.147090517	0.429809953	0.531690831	0.012416732	7.476782915
394_c5	0.43765886	2.457788671	2.328431373	0.362200436	1.353939724	2.13655138	2.781181917	0.457062455	1.67302106	0.186921296	4.937136892	0.344952796	0.123105029	0.655410312	0.224219317	8.192628903	0.158893882	10.86601307	0.135609568	0.282430102	0.325549201	0.793391431	11.50417574
394_c6	1.408893327	3.170009986	1.400302514	0.046819931	3.754185268	2.272270031	4.553130874	0.308410186	2.839263687	0.393459234	5.541074366	0.532630404	0.227227003	2.263679218	0.644310973	10.09420524	0.268892446	20.36022674	0.20532043	0.678674225	0.498267152	0.859081297	7.199101269
396_c1	1.230041773	2.347383384	1.178521699	1.571362265	3.509805059	3.703005338	7.889011372	0.0	3.477605013	1.642202367	4.347006266	0.975661406	0.508760733	2.811064052	0.933801346	9.724414017	2.514823625	17.29142492	0.598920863	0.0	2.83038408	0.0	6.340189139
396_c2	0.925896287	1.473804951	0.735168587	1.01779236	2.271393513	3.068982074	5.444408878	0.0	1.546628254	1.605580452	3.294387537	0.572183099	0.416133163	1.54142659	0.547908664	5.895219804	1.907276995	8.79081306	0.0	0.0	3.034304311	0.0	3.292653649
396_c5	0.243950632	0.816208658	0.902845331	0.531219601	1.178714737	0.68853356	0.932484193	0.0	0.770610409	0.296388619	1.51614178	0.147738327	0.154350073	0.720452335	0.22525535	2.058760944	0.394424854	6.201361868	0.152298152	0.078200997	0.24167072	0.538059339	3.16223857
396_c6	1.025747508	2.436150332	2.422653654	1.943521595	2.598110465	3.799314784	7.625622924	0.0	2.456395349	0.95826412	7.963039867	0.595203488	0.71532392	3.509136213	0.543241279	11.87707641	2.159468439	21.86461794	0.0	0.651214701	2.004256645	1.477886213	12.3089701
408_c1	1.61786065	3.144894035	13.05641928	1.35105556	2.775908273	3.411699124	6.471442599	0.0	2.389892398	0.315057074	5.330425088	1.106957287	2.577223631	0.418373087	0.0	16.29214058	0.601730628	29.63239506	0.0	2.770231569	1.810868587	0.346278946	35.1842116
408_c5	0.5859108	2.082621326	6.136790841	1.210697198	1.585569036	2.27144566	4.331852358	0.0	1.824376282	0.257134313	6.220095694	0.60257177	1.782723855	2.357527341	0.696983937	10.13542379	0.254079802	23.15874915	0.163832878	0.608125427	1.094070403	0.35543404	17.64952153
408_c6	0.284171031	1.406879533	2.492319702	1.33700141	0.957330278	1.795867748	2.231441378	0.0	1.276440371	0.133933068	2.911588437	0.400634569	1.085440169	1.108732877	0.377341861	6.172567486	0.126013548	14.48806406	0.035171988	0.219417305	0.479829774	0.274853948	9.871449436
422_c1	1.306137725	1.953592814	0.872005988	0.61002994	2.754491018	4.154191617	3.547904192	2.017215569	2.556137725	0.0	2.155688623	0.920658683	0.744760479	1.669161677	1.519461078	8.083832335	0.186751497	17.58982036	0.0	0.66991018	0.0	1.586826347	6.736526946
422_c3	0.448825503	1.069630872	1.883389262	0.304110738	1.237416107	1.119966443	2.244127517	0.0	1.22692953	0.276845638	2.244127517	0.35864094	0.371224832	1.004614094	0.200922819	4.42533557	0.218120805	8.997483221	0.187709732	0.325083893	0.396392617	0.0	7.279781879
422_c4	1.013600597	1.8667752	1.385497219	0.0	3.084554335	2.081891874	4.411714828	0.0	2.497541039	0.419295211	3.000695292	0.4666938	0.58336725	2.570461945	0.484924027	6.489960657	0.444817528	13.01638177	0.19798026	0.802129969	0.0	0.0	4.210453127
