# Supplementary material for: A Balanced Tissue Composition Reveals New Metabolic and Gene Expression Markers in Prostate Cancer
Source: PLoS One. 2016 Apr 21;11(4):e0153727. doi: 10.1371/journal.pone.0153727 (PMC4839647; doi:10.1371/journal.pone.0153727)
Supplement: S4 File — Table of gene p-values, fold changes and gene ranks for the genes analyzed. (XLSX) [file pone.0153727.s004.xlsx]

## Sheet: Sheet1
	gene p-values								gene rank position						gene log2 fold changes
	Main data			Validation data			Factorial on Main data		Main data			Validation data			Main data			Validation data
	Complete	Balanced	Unbalanced	Complete	Balanced	Unbalanced	Balanced	Unbalanced	Complete	Balanced	Unbalanced	Complete	Balanced	Unbalanced	Complete	Balanced	Unbalanced	Complete	Balanced	Unbalanced
Polyamine pathway
ODC1	8.27e-06	0.056	0.0001	1.29e-13	0.00036	1.36e-09	0.4	5.17e-05	3718	5162	4062	188	115	687	0.69	0.45	0.93	0.96	0.73	1.19
SRM	1.15e-09	2.2e-05	0.00022	7.46e-08	0.0021	0.00021	1.05e-05	0.018	1552	343	4448	1340	264	3668	0.47	0.53	0.42	0.48	0.48	0.48
SMS	0.027	0.95	0.0029	1.29e-05	0.58	3.63e-07	0.74	0.00064	9354	22304	6243	2420	10155	1616	0.35	0.022	0.68	0.76	0.21	1.29
AMD1	0.21	0.37	0.009	0.00021	0.72	2.96e-06	0.14	0.0079	13700	11568	7372	3474	13252	2119	0.18	-0.18	0.54	0.59	0.14	1.02
SAT1	2.57e-07	0.0021	0.00021	0.0031	0.57	0.0019	0.33	0.00021	2656	1748	4422	5037	9952	4892	0.56	0.49	0.62	0.34	0.14	0.54
SMOX	2.95e-07	0.013	1.81e-05	1.15e-07	0.12	3.07e-07	0.12	0.016	2701	3142	3348	1399	2370	1576	0.9	0.68	1.11	0.34	0.2	0.48
Succinate - TCA cycle
SUCLA2	6.32e-09	1.36e-05	0.00031	0.067	0.054	0.8	2.46e-05	0.0014	1843	289	4662	8573	1469	19222	-0.49	-0.59	-0.48	-0.24	-0.42	-0.061
SUCLG1	0.0029	0.35	0.0027	0.78	0.75	0.93	0.78	0.0084	6859	11120	6194	19026	14199	21140	-0.18	-0.11	-0.24	-0.03	-0.07	0.01
SUCLG2	0.96	0.43	0.34	0.31	0.53	0.069	0.84	0.4	22907	12415	14907	13121	9121	8905	0.0049	-0.11	0.1	0.1	-0.14	0.25
SDHA	8.37e-05	0.052	0.0021	0.09	0.89	0.025	0.17	0.0096	4708	4994	5938	9160	18366	7357	-0.28	-0.22	-0.34	-0.07	-0.02	-0.14
SDHB	0.047	0.12	0.37	0.87	0.79	0.66	0.0052	0.82	10201	6816	15338	20267	15107	17326	0.11	0.13	0.08	-0.006	-0.07	0.06
SDHC	0.1	0.62	0.12	0.11	0.39	0.00049	0.46	0.13	11747	15837	11383	9572	6622	4089	0.11	0.06	0.15	0.12	-0.11	0.32
SDHD	0.00024	0.016	0.016	0.0045	0.066	7.06e-05	0.4	0.002	5217	3352	7954	5314	1699	3171	-0.34	-0.31	-0.36	-0.27	-0.34	0.16
Fatty acid synthesis
ACO1	2.63e-13	0.0046	4.43e-12	1.32e-06	0.25	1.75e-06	0.0067	4.01e-10	652	2256	535	1843	4305	1967	-0.54	-0.31	-0.76	-0.3	-0.13	-0.47
ACO2	0.00091	0.0045	0.23	0.51	0.52	0.73	0.057	0.62	6035	2239	13344	15851	8983	18224	-0.19	-0.28	-0.11	0.03	0.06	0.04
CS	0.23	0.57	0.21	0.018	0.25	0.11	0.75	0.36	14042	14802	13140	6675	4272	9923	0.11	0.1	-0.1	0.18	0.18	0.18
ACLY	6.04e-07	0.38	1.52e-09	1.67e-12	0.029	2.43e-13	0.92	6.68e-09	2872	11669	1074	286	1052	88	0.54	0.15	0.95	0.62	0.38	0.86
ACACA	4.44e-13	0.0005	8.49e-10	8.38e-08	0.13	1.1e-11	0.0053	2.56e-09	689	1079	1005	1351	2608	241	0.64	0.42	0.86	0.42	0.31	0.68
ACACB	1.45e-14	0.002	2.37e-14	2.04e-05	0.69	7.37e-10	0.00015	4.34e-16	450	1694	262	2576	12500	622	-1.008	-0.54	-1.47	-0.27	-0.03	-0.56
FASN	7.88e-06	0.23	5.14e-06	1.07e-11	0.015	1.27e-10	0.95	4.83e-05	3694	9149	2843	376	741	439	0.81	0.33	1.28	1.29	0.81	1.75
General PCa genes
AMACR	9.56e-15	5.34e-05	7e-11	7.09e-09	0.00085	6.22e-06	4.77e-05	2.65e-06	429	491	730	996	163	2322	2.32	1.88	2.75	0.8	0.51	1.09
KLK3	6.0006e-11	0.0042	5.13e-09	0.011	0.82	0.00062	0.0079	3.56e-10	1156	2201	1255	6066	16075	4221	1.07	0.65	1.49	0.51	-0.07	1.07
GSTP1	4.72e-21	1.69e-06	1.39e-16	4.45e-15	0.0022	7.55e-14	1.47e-10	8.68e-16	45	107	112	105	277	56	-1.12	-0.87	-1.36	-0.81	-0.47	-1.13
MSMB	2.52e-06	0.00011	0.009	0.24	0.057	0.86	1.28e-06	0.028	3327	615	7278	12036	1524	20130	-1.59	-1.75	-1.42	-0.37	-0.72	-0.1
ERG	3.37e-09	5.42e-05	0.00014	7.94e-07	0.0017	0.0016	0.00083	0.0057	1734	499	4213	1765	243	4764	0.93	0.96	0.9	0.42	0.45	0.47
MYC	1.89e-05	0.01	0.00049	0.015	0.059	0.34	0.086	0.0038	4048	2838	4905	6438	1576	13375	0.75	0.58	0.89	0.4	0.57	0.25
HPN	2.64e-20	2.63e-06	1.15e-16	1.008e-31	2.19e-07	3.8e-20	9.55e-05	1.26e-15	60	141	107	2	1	3	2.4	1.45	3.18	1.89	1.4	2.37
